# Supplementary material for: Evaluating and Refining PCB Mixture Indicators in Marine Fish Through Explainable Artificial Intelligence
Source: Toxics. 2026 May 2;14(5):393. doi: 10.3390/toxics14050393 (PMC13210948; doi:10.3390/toxics14050393)
Supplement: Supplementary file 1 [file toxics-14-00393-s001.zip]

Archive with 1 entries (1 files):
- toxics-4240999-supplementary.pdf
